# Supplementary material for: Sinuhirtone A, An Uncommon 17,19-Dinorxeniaphyllanoid, and Nine Related New Terpenoids from the Hainan Soft Coral Sinularia hirta
Source: Mar Drugs. 2022 Apr 18;20(4):272. doi: 10.3390/md20040272 (PMC9030993; doi:10.3390/md20040272)
Supplement: Supplementary file 1 [file marinedrugs-20-00272-s001.zip]

Archive with 1 entries (1 files):
- marinedrugs-1686906-supplementary.pdf
